# Supplementary material for: Neuropeptide therapeutics to repress lateral septum neurons that disable sociability in an autism mouse model
Source: Cell Rep Med. 2024 Oct 17;5(11):101781. doi: 10.1016/j.xcrm.2024.101781 (PMC11604546; doi:10.1016/j.xcrm.2024.101781)
Supplement: Table S1. Details of statistical analyses — The table includes sample size, effect size and tests utilized, related to STAR Methods [file mmc2.xlsx]

## Sheet: Feuil1
Borie et al. Lateral septum neurons that disable sociability in an autism mouse model
Supplementary Table 2. Details of statistical analyzes
Comparisons statistically different are marked in bold characters.
Figure	Sample size	Type of test	Statistical data	Effect size Cohen’s d
1D	Number of turning away events in WT: 27	2-way ANOVA	F PRE VS POST (1,48)=11.4, p=0.0014*	Pre v post WT d=0.43
	Number of turning away events in KO: 29	REML	F WT VS KO (1,54)=0.08, p=0.76	Pre v post KO d=0.75
			F INTERACTION (1,48)=0.8, p=0.3*
			Post-hoc Wilcoxon test PRE VS POST in WT p=0.031*
			Post-hoc Wilcoxon test PRE VS POST in KO p=0.029*
1E	Number of contact blocks in WT in trial 0: 41	2-way ANOVA	F WT VS KO (1,433)=16.48, p<0.0001*	Empty KO v WT d=0.11
	Number of contact blocks in WT in trial 1: 70	REML	F TRIALS (3,433)=27.69, p<0.0001*	mouse 1 KO v WT d=0.55
	Number of contact blocks in WT in trial 4: 61		F INTERACTION (3,433)=3.6, p=0.013*	mouse 1(x4) KO v WT d=0.78
	Number of contact blocks in WT in trial 5: 68		Post-hoc Sidak test WT VS KO TRIAL 0 p=0.9	mouse 2 KO v WT d=0.67
	Number of contact blocks in KO in trial 0: 37		Post-hoc Sidak test WT VS KO TRIAL 1 p=0.007*	Empty v mouse 1 WT d=0.64
	Number of contact blocks in KO in trial 1: 66		Post-hoc Sidak test WT VS KO TRIAL 4 p=0.005*	Empty v mouse 1(x4) WT d=0.43
	Number of contact blocks in KO in trial 4: 47		Post-hoc Sidak test WT VS KO TRIAL 5 p<0.0001*	Empty v mouse 2 WT d=0.74
	Number of contact blocks in KO in trial 5: 51			Empty v mouse 1 KO d=1.05
				Empty v mouse 1(x4) KO d=1.03
				Empty v mouse 2 KO d=1.06
1F	Number of Ca2+ transients in WT in trial 0: 331	2-way ANOVA	F WT VS KO (1,4736)=22.7, p<0.0001*	Empty KO v WT d=0.24
	Number of Ca2+ transients in WT in trial 1: 276	REML	F TRIALS (3,1415)=35.5, p<0.0001*	mouse 1 KO v WT d=0.36
	Number of Ca2+ transients in WT in trial 4: 275		F INTERACTION (3,1415)=2.8, p=0.038*	mouse 1(x4) KO v WT d=0.15
	Number of Ca2+ transients in WT in trial 5: 240		Post-hoc Sidak test WT VS KO TRIAL 0 p=0.17	mouse 2 KO v WT d=0.13
	Number of Ca2+ transients in KO in trial 0: 383		Post-hoc Sidak test WT VS KO TRIAL 1 p<0.0001*	Empty v mouse 1 WT d=0.48
	Number of Ca2+ transients in KO in trial 1: 227		Post-hoc Sidak test WT VS KO TRIAL 4 p=0.021	Empty v mouse 1(x4) WT d=0.42
	Number of Ca2+ transients in KO in trial 4: 231		Post-hoc Sidak test WT VS KO TRIAL 5 p<0.48	Empty v mouse 2 WT d=0.53
	Number of Ca2+ transients in KO in trial 5: 242			Empty v mouse 1 KO d=0.68
				Empty v mouse 1(x4) KO d=0.35
				Empty v mouse 2 KO d=0.45
1G	Number of WT mice: 6	2-sided unpaired t-test	p=0.008*	KO v WT d=1.77*
	Number of KO mice: 6	Mann-Whitney
1I	Number of WT mice: 8 injected with eYFP	2-way ANOVA	F WT YFP VS KO YFP (1,15)=9.9, p=0.0065*	Mouse 1 v mouse 1(X4) KO d=1.62*
	Number of KO mice: 9 injected with eYFP, 12 injected with NpHR-eYFP	RM	F TRIALS (4,60)=14.3, p<0.0001*	Mouse 1(x4) v mouse 2 KO d=0.8
			F INTERACTION (4,60)=5.8, p=0.005*	Mouse 1 v mouse 1(X4) WT d=2.3*
			Post-hoc Sidak test WT VS KO TRIAL 2 p<0.0001*	Mouse 1(x4) v mouse 2 WT d=2.5*
				WT v KO mouse 1 d=0,76
				WT v KO mouse 1(x4) d=0,05
				WT v KO mouse 2 d=4.2*
		2-way ANOVA
		RM	F KO YFP VS KO NPHR (1,19)=25.9, p<0.0001*	Mouse 1 v mouse 1(X4) YFP d=1.62*
			F TRIALS (4,76)=8.15, p<0.0001*	Mouse 1(x4) v mouse 2 YFP d=0.8
			F INTERACTION (4,76)=8.6, p<0.0001*	Mouse 1 v mouse 1(X4) NpHR d=0.4
			Post-hoc Sidak test KO YFP T1 VS KO YFP T4 p=0.0076*	Mouse 1(x4) v mouse 2 NpHR d=0.9
			Post-hoc Sidak test KO YFP T4 VS KO YFP T5 p=0.49	YFP v NpHR mouse 1 d=1.0
			Post-hoc Sidak test KO NPHR T1 VS KO NPHR T4 p=0.32	YFP v NpHR mouse 1(x4) d=1.25
			Post-hoc Sidak test KO NPHR T4 VS KO NPHR T5 p=0.001*	YFP v NpHR mouse 2 d=3.36*
			Post-hoc Sidak test KO YFP T5 VS KO NPHR T5 p<0.0001*
1K	Number of KO mice: 10 injected with NaCl, 7 injected with cyclosomatostatin	2-way ANOVA	F KO NACL VS KO cSOM (1,15)=2.6, p=0.12	Mouse 1 v mouse 1(X4) Nacl d=1.72*
		RM	F TRIALS (4,57)=14.59, p<0.0001*	Mouse 1(x4) v mouse 2 Nacl d=0.14
			F INTERACTION (4,57)=2.64, p=0.042*	Mouse 1 v mouse 1(X4) cSOM d=3.45*
			Post-hoc Sidak test KO NACL T1 VS KO NACL T4 p<0.0001*	Mouse 1(x4) v mouse 2 SOM d=1.72*
			Post-hoc Sidak test KO NACL T4 VS KO NACL T5 p=0.0014*	Nacl v cSOM mouse 1 d=0.6
			Post-hoc Sidak test KO cSOM T1 VS KO cSOM T4 p=0.0002*	Nacl v cSOM mouse 1(x4) d=0.12
			Post-hoc Sidak test KO cSOM T4 VS KO cSOM T5 p=0.99	Nacl v cSOM mouse 2 d=0.5
			Post-hoc Sidak test KO NACL T5 VS KO CSOM T5 p=0.0099*
1L	Number of WT mice: 9 injected with NaCl, 7 injected with SST14	2-way ANOVA	F WT NACL VS WT SST (1,14)=1.96, p=0.18	Mouse 1 v mouse 1(X4) Nacl d=1.98*
		RM	F TRIALS (4,50)=13.85, p<0.0001*	Mouse 1(x4) v mouse 2 Nacl d=1.2*
			F INTERACTION (4,50)=3.67, p=0.01*	Mouse 1 v mouse 1(X4) SST d=1.6*
			Post-hoc Sidak test WT NACL T1 VS WT NACL T4 p=0.0011*	Mouse 1(x4) v mouse 2 SST d=0.2
			Post-hoc Sidak test WT NACL T4 VS WT NACL T5 p=0.97	Nacl v SST mouse 1 d=0.4
			Post-hoc Sidak test WT SST T1 VS WT SST T4 p<0.0001*	Nacl v SST mouse 1(x4) d=0.85
			Post-hoc Sidak test WT SST T4 VS WT SST T5 p=0.008*	Nacl v SST mouse 2 d=0.63
			Post-hoc Sidak test WT SST T1 VS WT SST T5 p=0.0003*
			Post-hoc Sidak test WT NACL T1 VS WT NACL T5 p=0.1
2B	Number of WT mice: 5	2-sided unpaired t-test	p=0.007*	WT v KO d = 2.7*
	Number of KO mice: 5	Mann-Whitney
2C	Number of WT mice: 5	2-sided unpaired t-test	p=0.65	WT v KO d = 0.62
	Number of KO mice: 5	Mann-Whitney
2E	Number of WT cells:	3-way ANOVA	F TIME (30,1709)=4,07, p<0.0001*
	25 inhibited by AVP of which 19 further inhibited by TGOT	REML	F INHIBITED VS INSENSITIVE (1,58)=5.21, p=0.026*
	9 unresponsive to AVP and TGOT	Post-hoc Tukey test	F AVP VS TGOT (1,58)=0.05, p=0.81
			F TIME X INHIBITED VS INSENSITIVE (30,1709)=3.6, p<0.0001*
			F TIME X AVP VS TGOT (30,1709)=0.3, p=0.99
			F AVP VS TGOT X INHIBITED VS INSENSITIVE (1,58)=0.59, p=0.4
			F TIME X AVP VS TGOT X INHIBITED VS INSENSITIVE (30,1709)=0.38, p=0.9
2F	Number of KO cells:	3-way ANOVA	F TIME (30,1752)=5.62, p<0.0001*
	25 inhibited by AVP of which 19 further inhibited by TGOT	REML	F INHIBITED VS INSENSITIVE (1,60)=23.44, p<0.0001*
	9 unresponsive to AVP and TGOT	Post-hoc Tukey test	F AVP VS TGOT (1,60)=1.9, p=0.17
			F TIME X INHIBITED VS INSENSITIVE (30,1752)=4.96, p<0.0001*
			F TIME X AVP VS TGOT (30,1752)=0.85, p=0.69
			F AVP VS TGOT X INHIBITED VS INSENSITIVE (1,60)=0.67, p=0.4
			F TIME X AVP VS TGOT X INHIBITED VS INSENSITIVE (30,1752)=0.83, p=0.72
2G	Number of WT mice: 4	2-sided unpaired t-test	p=0.028*	WT v KO d = 2.38*
	Number of KO mice: 4	Mann-Whitney
2J	Number of WT cells:	2-way ANOVA	F AVP (30,330)=2.7, p<0.0001*
	12 inhibited by AVP of which 8 further inhibited by AVP under GABAZINE	RM	F GABAZINE (1,11)=4.7, p=0.052
			F AVP X GABAZINE (30,169)=4.05, p<0.0001*
2K	Number of WT cells:	2-way ANOVA	F TGOT (30,390)=7.44, p<0.0001*
	13 inhibited by TGOT of which 8 further inhibited by TGOT under GABAZINE	RM	F GABAZINE (1,13)=0.32, p=0.58
			F TGOT X GABAZINE (30,164)=0.87, p=0.65
3A	Number of WT mice: 11 injected with NaCl, 9 injected with MC 10-8M	2-way ANOVA	F MANNING VS NACL (1,18)=1.3, p=0.2	Mouse 1 v mouse 1(X4) Nacl d=1.43*
		RM	F TRIALS (2,36)=15.5, p<0.0001*	Mouse 1(x4) v mouse 2 Nacl d=1.1*
			F INTERACTION (2,36)=4.85, p=0.013*	Mouse 1 v mouse 1(X4) MC d=0.88
			Post-hoc Dunnett test NACL T1 VS NACL T4 p<0.0001*	Mouse 1(x4) v mouse 2 MC d=0.16
			Post-hoc Dunnett test NACL T4 VS NACL T5 p<0.0001*	Nacl v MC mouse 2 d=0.85
			Post-hoc Dunnett test MANNING T1 VS MANNING T4 p=0.0127*
			Post-hoc Dunnett test MANNING T1 VS MANNING T5 p=0.7
	Number of WT mice: 11 injected with NaCl, 9 injected with Atosiban 10-8M		F ATOSIBAN VS NACL (1,18)=0.15, p=0.7
		2-way ANOVA	F TRIALS (2,36)=23.3, p<0.0001*	Mouse 1 v mouse 1(X4) Nacl d=1.43*
		RM	F INTERACTION (2,36)=0.18, p=0.83	Mouse 1(x4) v mouse 2 Nacl d=1.1*
			Post-hoc Dunnett test NACL T1 VS NACL T4 p=0.0001*	Mouse 1 v mouse 1(X4) ATO d=1.3*
			Post-hoc Dunnett test NACL T4 VS NACL T5 p<0.001*	Mouse 1(x4) v mouse 2 ATO d=1.05
			Post-hoc Dunnett test ATOSIBAN T1 VS ATOSIABN T4 p=0.0038*	Nacl v ATO mouse 2 d=0.13
			Post-hoc Dunnett test ATOSIBAN T4 VS ATOSIABN T5 p=0.0007*
3C	Number of WT mice: 6 injected with NaCl, 5 injected with Manning compound and 5 injected with Atosiban	1-way ANOVA	F (2,12)=14.04, p=0.007*	Nacl v MC d=2.19*
			Post-hoc Dunnett test NACL VS MANNING p=0.0005*	Nacl v ATO d=0.54
			Post-hoc Dunnett test NACL VS ATOSIBAN p=0.3
3D	Number of WT mice: 8 injected with NaCl, 8 injected with MC 10-8M	2-way ANOVA	F MANNING VS NACL (1,14)=1.8, p=0.09	Mouse 1 v mouse 1(X4) Nacl d=1.9*
		RM	F TRIALS (2,28)=26.9, p<0.0001*	Mouse 1(x4) v mouse 2 Nacl d=1.33*
			F INTERACTION (2,28)=0.24, p=0.78	Mouse 1 v mouse 1(X4) MC d=2.8*
			Post-hoc Dunnett test NACL T1 VS NACL T4 p<0.0001*	Mouse 1(x4) v mouse 2 MC d=3.05*
			Post-hoc Dunnett test NACL T4 VS NACL T5 p=0.0047*	Nacl v MC mouse 2 d=0.3
			Post-hoc Dunnett test MANNING T1 VS MANNING T4 p<0.0001*
			Post-hoc Dunnett test MANNING T1 VS MANNING T5 p=0.02*
			F ATOSIBAN VS NACL (1,14)=0.2, p=0.6
	Number of WT mice: 8 injected with NaCl, 8 injected with Atosiban 10-8M		F TRIALS (2,28)=12.1, p<0.0001*
		2-way ANOVA	F INTERACTION (2,28)=3, p=0.06	Mouse 1 v mouse 1(X4) Nacl d=1.9*
		RM	Post-hoc Dunnett test NACL T1 VS NACL T4 p=0.0006*	Mouse 1(x4) v mouse 2 Nacl d=1.33*
			Post-hoc Dunnett test NACL T4 VS NACL T5 p=0.019*	Mouse 1 v mouse 1(X4) ATO d=0.75
			Post-hoc Dunnett test ATOSIBAN T1 VS ATOSIABN T4 p=0.021*	Mouse 1(x4) v mouse 2 ATO d=0.18
			Post-hoc Dunnett test ATOSIBAN T4 VS ATOSIABN T5 p=0.7	Nacl v ATO mouse 2 d=0.34
2F	Number of WT mice: 6 injected with NaCl, 5 injected with Manning compound and 5 injected with Atosiban	1-way ANOVA	F (2,13)=8.7, p=0.0039*	Nacl v MC d=1.1
			Post-hoc Dunnett test NACL VS MANNING p=0.1	Nacl v ATO d=2.77*
			Post-hoc Dunnett test NACL VS ATOSIBAN p=0.0021*
3G	Number of KO mice: 11 injected with NaCl, 9 injected with MC 10-8M, 9 injected with Atosiban 10-8M	2-way ANOVA	F TRIALS (2,98)=36.9, p<0.0001*	Mouse 1 v mouse 1(X4) Nacl d=1.3*
		RM	F ANTAGONISTS (5,49)=3.2, p=0.013*	Mouse 1(x4) v mouse 2 Nacl d=0.07
			F ANTAGONISTS X TRIALS (10,98)=3.38, p=0.0008*	Mouse 1 v mouse 1(X4) AVP d=1.32*
				Mouse 1(x4) v mouse 2 AVP d=1.23*
			Comparisons inter-groups at trial 5	Mouse 1 v mouse 1(X4) AVP+MC d=2.07*
			Post-hoc Dunnett test NACL VS AVP p=0.03*	Mouse 1(x4) v mouse 2 AVP+MC d=0.19
			Post-hoc Dunnett test AVP VS MANNING T1 p=0.012*	Mouse 1 v mouse 1(X4) AVP then MC d=1.8*
			Post-hoc Dunnett test AVP VS MANNING T3 p=0.057	Mouse 1(x4) v mouse 2 AVP then MC d=1.12*
			Post-hoc Dunnett test AVP VS ATOSIBAN p=0.056	Mouse 1 v mouse 1(X4) AVP then ATO d=1.73*
			Post-hoc Dunnett test NaCl VS ATOSIBAN p=0.002*	Mouse 1(x4) v mouse 2 AVP then ATO d=0.26
				Mouse 1 v mouse 1(X4) Nacl then ATO d=1.1*
			Comparisons inter-trials	Mouse 1(x4) v mouse 2 Nacl then ATO d=0.45
			Post-hoc Dunnett test NACL T1 VS NACL T4 p=0.0015*
			Post-hoc Dunnett test NACL T4 VS NACL T5 p=0.97	Nacl v AVP mouse 2 d=1.3*
			Post-hoc Dunnett test AVP T1 VS AVP T4 p=0.0004*	AVP+Nacl v AVP+MC mouse 2 d=1.58*
			Post-hoc Dunnett test AVP T4 VS AVP T5 p=0.0049*	AVP+Nacl v AVP then MC mouse 2 d=0.8
			Post-hoc Dunnett test AVP+MC T1 VS AVP+MC T4 p<0.0001*	AVP+Nacl v AVP then ATO mouse 2 d=1.34*
			Post-hoc Dunnett test AVP+MC T4 VS AVP+MC T5 p=0.9	AVP+Nacl v Nacl then ATO mouse 2 d=1.4*
			Post-hoc Dunnett test AVP+MC T1 VS AVP+MC T4 p=0.023*
			Post-hoc Dunnett test AVP+MC T4 VS AVP+MC T5 p=0.0002*
			Post-hoc Dunnett test AVP+ATO T1 VS AVP+ATO T4 p=0.0053*
			Post-hoc Dunnett test AVP+ATO T4 VS AVP+ATO T5 p=0.9
			Post-hoc Dunnett test ANaCL+ATO T1 VS NaCL+ATO T4 p=0.0052*
			Post-hoc Dunnett test NaCl+ATO T4 VS NaCL+ATO T5 p=0.5
4C	Number of social interaction bouts in 3 WT mice: 16 with the empty stimulus box, 22 with the stimulus juvenile 1 once and 15 on repetition	1-way ANOVA	F (2,50)=13.54, p<0.0001*	Empty v mouse 1 d=0.31
			Post-hoc Tukey test EMPTY VS MOUSE ONCE p=0.9	Empty v mouse 1(x3) d=1.19*
			Post-hoc Tukey test EMPTY VS MOUSE REPEAT p=0.0003*	mouse 1 v mouse 1(x3) d=1.4
			Post-hoc Tukey test MOUSE ONCE VS MOUSE REPEAT p<0.0001*
4E	Number of WT mice as per peer affiliation: 9 with empty stimulus box, 4 with stimulus mouse once, 9 on repeat exposures.	2-way ANOVA	F PEER AFFILAITION (2,39)=9.244, p=0.0005*	PVN Empty KO v WT d=0.13
	Number of KO mice as per peer affiliation: 10 with empty stimulus box, 5 with stimulus mouse once, 8 on repeat exposures.		F GENOTYPE (1,39)=2.8, p=0.1	PVN mouse 1 KO v WT d=0.36
			F INTERACTION (2,39)=1.59, p=0.2	PVN mouse 1(x4) KO v WT d=0.9
			Comparisons within WT groups	SON Empty KO v WT d=0.56
			Post-hoc Tukey test EMPTY VS MOUSE ONCE p=0.9	SON mouse 1 KO v WT d=0.25
			Post-hoc Tukey test EMPTY VS MOUSE REPEAT p=0.00032*	SON mouse 1(x4) KO v WT d=0.34
			Post-hoc Tukey test MOUSE ONCE VS MOUSE REPEAT p=0.04*
				Empty v mouse 1 WT PVN d=0.07
			Comparisons within KO groups	Empty v mouse 1(x4) WT PVN d=2.55*
			Post-hoc Tukey test EMPTY VS MOUSE ONCE p=0.9	Empty v mouse 1 KO PVN d=0.19
			Post-hoc Tukey test EMPTY VS MOUSE REPEAT p=0.6	Empty v mouse 1(x4) KO PVN d=0.58
			Post-hoc Tukey test MOUSE ONCE VS MOUSE REPEAT p=0.6	Empty v mouse 1 WT SON d=0.39
				Empty v mouse 1(x4) WT SON d=0.5
			Comparisons within genotypes	Empty v mouse 1 KO SON d=0.36
			Post-hoc Tukey test WT empty VS KO empty p=0.99	Empty v mouse 1(x4) KO SON d=0.65
			Post-hoc Tukey test WT mouse once VS KO mouse once p=0.99
			Post-hoc Tukey test WT mouse repeat VS KO mouse respeart p=0.13
4H	Number of social interaction bouts in 3 WT mice: 16 with the empty stimulus box, 27 with the stimulus juvenile 1 once and 37 on repetition	1-way ANOVA	F (2,77)=12.77, p<0.0001*	Empty v mouse 1 d=0.85
			Post-hoc Tukey test EMPTY VS MOUSE ONCE p=0.0024*	Empty v mouse 1(x3) d=0.24
			Post-hoc Tukey test EMPTY VS MOUSE REPEAT p=0.89	mouse 1 v mouse 1(x3) d=1.16*
			Post-hoc Tukey test MOUSE ONCE VS MOUSE REPEAT p<0.0001*
4J	Number of WT mice as per peer affiliation: 8 with empty stimulus box, 8 with stimulus mouse once, 12 on repeat exposures.	2-way ANOVA	F PEER AFFILAITION (2,42)=8.2, p=0.031*	PVN Empty KO v WT d=1.08*
	Number of KO mice as per peer affiliation: 9 with empty stimulus box, 6 with stimulus mouse once, 5 on repeat exposures.		F GENOTYPE (1,42)=1.9, p=0.16	PVN mouse 1 KO v WT d=1.17*
			F INTERACTION (2,42)=3.77, p=0.031*	PVN mouse 1(x4) KO v WT d=0.2
			Comparisons within WT groups	SON Empty KO v WT d=0.6
			Post-hoc Tukey test EMPTY VS MOUSE ONCE p<0.0001*	SON mouse 1 KO v WT d=0.06
			Post-hoc Tukey test EMPTY VS MOUSE REPEAT p=0.028*	SON mouse 1(x4) KO v WT d=0.8
			Post-hoc Tukey test MOUSE ONCE VS MOUSE REPEAT p=0.0031*
				Empty v mouse 1 WT PVN d=2.41*
			Comparisons within KO groups	Empty v mouse 1(x4) WT PVN d=1.17*
			Post-hoc Tukey test EMPTY VS MOUSE ONCE p=0.36	Empty v mouse 1 KO PVN d=0.57
			Post-hoc Tukey test EMPTY VS MOUSE REPEAT p=0.59	Empty v mouse 1(x4) KO PVN d=0.31
			Post-hoc Tukey test MOUSE ONCE VS MOUSE REPEAT p=0.76	Empty v mouse 1 WT SON d=1.37
				Empty v mouse 1(x4) WT SON d=0.8
			Comparisons within genotypes	Empty v mouse 1 KO SON d=0.24
			Post-hoc Tukey test WT empty VS KO empty p=0.32	Empty v mouse 1(x4) KO SON d=0.6
			Post-hoc Tukey test WT mouse once VS KO mouse once p=0.0081*
			Post-hoc Tukey test WT mouse repeat VS KO mouse respeart p=0.63
5B	Number of Avp-Cre x Magel2 WT mice: 11 injected with eYFP, 11 injected with NpHR-eYFP in the PVN	2-way ANOVA RM	F TRIALS (4,80)= 14.43, p<0.0001*	Mouse 1 v mouse 1(X4) YFP d=1.6*
			F NPHR (1,20)=1.47, p=0.2	Mouse 1(x4) v mouse 2 YFP d=1.55*
			F NPHR X TRIALS (4,80)=3.25, p=0.015*	Mouse 1 v mouse 1(X4) NpHR d=0.63
			Post-hoc Sidak test YFP T1 VS YFP T4 p<0.0001*	Mouse 1(x4) v mouse 2 NpHR d=0.32
			Post-hoc Sidak test YFP T4 VS YFP T5 p<0.0001*	YFP v NpHR mouse 1 d=0.15
			Post-hoc Sidak test NPHR T1 VS NPHR T4 p=0.005*	YFP v NpHR mouse 1(x4) d=1.04*
			Post-hoc Sidak test NPHR T4 VS NPHR T5 p=0.1	YFP v NpHR mouse 2 d=0.06
	Number of Oxt-Cre x Magel2 WT mice: 11 injected with eYFP, 7 injected with NpHR-eYFP in the PVN	2-way ANOVA RM	Post-hoc Sidak test YFP T5 VS NPHR T5 p=0.85
			F TRIALS (4,64)= 9.44, p<0.0001*	Mouse 1 v mouse 1(X4) YFP d=0.93
			F NPHR (1,16)=1.05, p=0.32	Mouse 1(x4) v mouse 2 YFP d=0.55
			F NPHR X TRIALS (4,64)=19.48, p<0.0001*	Mouse 1 v mouse 1(X4) NpHR d=3.26*
			Post-hoc Sidak test YFP T1 VS YFP T4 p<0.0001*	Mouse 1(x4) v mouse 2 NpHR d=0.02
			Post-hoc Sidak test YFP T4 VS YFP T5 p<0.0001*	YFP v NpHR mouse 1 d=0.33
			Post-hoc Sidak test NPHR T1 VS NPHR T4 p<0.0001*	YFP v NpHR mouse 1(x4) d=0.48
			Post-hoc Sidak test NPHR T4 VS NPHR T5 p=0.9	YFP v NpHR mouse 2 d=1.33*
			Post-hoc Sidak test YFP T5 VS NPHR T5 p=0.0062*
5D	Number of Avp-Cre x Magel2 WT mice: 6 injected with eYFP, 6 injected with NpHR-eYFP in the SON	2-way ANOVA RM	F TRIALS (4,40)= 8.9, p<0.0001*	Mouse 1 v mouse 1(X4) YFP d=2.8*
			F NPHR (1,10)=0.0002, p=0.9	Mouse 1(x4) v mouse 2 YFP d=1.6*
			F NPHR X TRIALS (4,40)=1.98, p=0.11	Mouse 1 v mouse 1(X4) NpHR d=1.64*
			Post-hoc Sidak test YFP T1 VS YFP T4 p=0.014*	Mouse 1(x4) v mouse 2 NpHR d=1.08*
			Post-hoc Sidak test YFP T4 VS YFP T5 p=0.05*	YFP v NpHR mouse 1 d=0.8
			Post-hoc Sidak test NPHR T1 VS NPHR T4 p=0.009*	YFP v NpHR mouse 1(x4) d=0.1
			Post-hoc Sidak test NPHR T4 VS NPHR T5 p=0.0002*	YFP v NpHR mouse 2 d=0.17
	Number of Oxt-Cre x Magel2 WT mice: 6 injected with eYFP, 6 injected with NpHR-eYFP in the SON	2-way ANOVA RM	Post-hoc Sidak test YFP T5 VS NPHR T5 p=0.8
			F TRIALS (4,40)= 12.6, p<0.0001*	Mouse 1 v mouse 1(X4) YFP d=0.99
			F NPHR (1,10)=0.47, p=0.5	Mouse 1(x4) v mouse 2 YFP d=0.84
			F NPHR X TRIALS (4,40)=0.42, p=0.7	Mouse 1 v mouse 1(X4) NpHR d=1.76*
			Post-hoc Sidak test YFP T1 VS YFP T4 p<0.0001*	Mouse 1(x4) v mouse 2 NpHR d=1.15*
			Post-hoc Sidak test YFP T4 VS YFP T5 p=0.0004*	YFP v NpHR mouse 1 d=0.11
			Post-hoc Sidak test NPHR T1 VS NPHR T4 p=0.0061*	YFP v NpHR mouse 1(x4) d=0.06
			Post-hoc Sidak test NPHR T4 VS NPHR T5 p=0.0019*	YFP v NpHR mouse 2 d=0.48
			Post-hoc Sidak test YFP T5 VS NPHR T5 p=0.99
5F	Number of Avp-Cre x Magel2 KO mice: 10 injected with eYFP, 10 injected with ChR2-eYFP in the PVN	2-way ANOVA RM	F TRIALS (4,72)= 17, p<0.0001*	Mouse 1 v mouse 1(X4) YFP d=1.35*
			F CHR2 (1,18)=1.9, p=0.18	Mouse 1(x4) v mouse 2 YFP d=0.24
			F CHR2 X TRIALS (4,72)=6.44, p=0.0022*	Mouse 1 v mouse 1(X4) ChR2 d=1.31*
			Post-hoc Sidak test YFP T1 VS YFP T4 p=0.014*	Mouse 1(x4) v mouse 2 ChR2 d=0.77
			Post-hoc Sidak test YFP T4 VS YFP T5 p=0.05*	YFP v ChR2 mouse 1 d=0.28
			Post-hoc Sidak test CHR2 T1 VS CHR2 T4 p=0.009*	YFP v ChR2 mouse 1(x4) d=0.11
			Post-hoc Sidak test CHR2 T4 VS CHR2 T5 p=0.0002*	YFP v ChR2 mouse 2 d=0.48
			Post-hoc Sidak test YFP T1 VS NCHR2 T1 p=0.9
			Post-hoc Sidak test YFP T2 VS NCHR2 T2 p=0.0016*
			Post-hoc Sidak test YFP T3 VS NCHR2 T3 p=0.1
			Post-hoc Sidak test YFP T4 VS NCHR2 T4 p=0.9
			Post-hoc Sidak test YFP T5 VS NCHR2 T5 p=0.98
	Number of Oxt-Cre x Magel2 KO mice: 11 injected with eYFP, 12 injected with ChR2-eYFP in the PVN	2-way ANOVA RM
			F TRIALS (4,80)= 2.87, p=0.027*	Mouse 1 v mouse 1(X4) YFP d=0.96*
			F NPHR (1,21)=0.38, p=0.54	Mouse 1(x4) v mouse 2 YFP d=0.08
			F NPHR X TRIALS (4,80)= 2.36, p=0.059	Mouse 1 v mouse 1(X4) ChR2 d=0
			Post-hoc Sidak test YFP T1 VS YFP T4 p=0.04*	Mouse 1(x4) v mouse 2 ChR2 d=0.27
			Post-hoc Sidak test YFP T4 VS YFP T5 p=0.99	YFP v ChR2 mouse 1 d=0.4
			Post-hoc Sidak test CHR2 T1 VS CHR2 T4 p=0.9	YFP v ChR2 mouse 1(x4) d=0.86
			Post-hoc Sidak test CHR2 T4 VS CHR2 T5 p=0.7	YFP v ChR2 mouse 2 d=0.16
			Post-hoc Sidak test YFP T1 VS NCHR2 T1 p=0.99
			Post-hoc Sidak test YFP T2 VS NCHR2 T2 p=0.99
			Post-hoc Sidak test YFP T3 VS NCHR2 T3 p=0.99
			Post-hoc Sidak test YFP T4 VS NCHR2 T4 p=0.24
			Post-hoc Sidak test YFP T5 VS NCHR2 T5 p=0.81
5H	Number of Avp-Cre x Magel2 KO mice: 9 injected with eYFP, 9 injected with ChR2-eYFP in the SON	2-way ANOVA RM	F TRIALS (4,64)= 3.67, p=0.0094*	Mouse 1 v mouse 1(X4) YFP d=1.15*
			F CHR2 (1,16)=2.1, p=0.16	Mouse 1(x4) v mouse 2 YFP d=0.21
			F CHR2 X TRIALS (4,64)=0.68, p=0.6	Mouse 1 v mouse 1(X4) ChR2 d=0.56
			Post-hoc Sidak test YFP T1 VS YFP T4 p=0.086*	Mouse 1(x4) v mouse 2 ChR2 d=0.25
			Post-hoc Sidak test YFP T4 VS YFP T5 p=0.97	YFP v ChR2 mouse 1 d=0.22
			Post-hoc Sidak test CHR2 T1 VS CHR2 T4 p=0.34	YFP v ChR2 mouse 1(x4) d=0.79
			Post-hoc Sidak test CHR2 T4 VS CHR2 T5 p=0.74	YFP v ChR2 mouse 2 d=0.67
			Post-hoc Sidak test YFP T1 VS NCHR2 T1 p=0.99
			Post-hoc Sidak test YFP T2 VS NCHR2 T2 p=0.9
			Post-hoc Sidak test YFP T3 VS NCHR2 T3 p=0.91
			Post-hoc Sidak test YFP T4 VS NCHR2 T4 p=0.49
			Post-hoc Sidak test YFP T5 VS NCHR2 T5 p=0.26
	Number of Oxt-Cre x Magel2 KO mice: 9 injected with eYFP, 8 injected with ChR2-eYFP in the SON	2-way ANOVA RM
			F TRIALS (4,60)= 5.23, p=0.001*	Mouse 1 v mouse 1(X4) YFP d=1.3*
			F NPHR (1,15)=0.16, p=0.69	Mouse 1(x4) v mouse 2 YFP d=0.13
			F NPHR X TRIALS (4,60)= 1.58, p=0.18	Mouse 1 v mouse 1(X4) ChR2 d=0.16
			Post-hoc Sidak test YFP T1 VS YFP T4 p=0.005*	Mouse 1(x4) v mouse 2 ChR2 d=0.22
			Post-hoc Sidak test YFP T4 VS YFP T5 p=0.99	YFP v ChR2 mouse 1 d=0.004
			Post-hoc Sidak test CHR2 T1 VS CHR2 T4 p=0.8	YFP v ChR2 mouse 1(x4) d=0.44
			Post-hoc Sidak test CHR2 T4 VS CHR2 T5 p=0.6	YFP v ChR2 mouse 2 d=0
			Post-hoc Sidak test YFP T1 VS NCHR2 T1 p=0.99
			Post-hoc Sidak test YFP T2 VS NCHR2 T2 p=0.99
			Post-hoc Sidak test YFP T3 VS NCHR2 T3 p=0.99
			Post-hoc Sidak test YFP T4 VS NCHR2 T4 p=0.55
			Post-hoc Sidak test YFP T5 VS NCHR2 T5 p=0.92
